# Supplementary material for: Static Calibration and Wiring-Configuration-Dependent Performance of NiCr-Based Thin-Film Thermocouples
Source: Micromachines (Basel). 2026 Jun 20;17(6):746. doi: 10.3390/mi17060746 (PMC13302832; doi:10.3390/mi17060746)
Supplement: Supplementary file 1 [file micromachines-17-00746-s001.zip]

Archive with 1 entries (1 files):
- Kang_Yuan_SupplementaryMaterials_20260620.pdf
